# Supplementary material for: Recommendations for Mental Health Chatbot Conversations: An Integrative Review
Source: J Adv Nurs. 2025 Jan 22;81(10):6169–82. doi: 10.1111/jan.16762 (PMC12460983; doi:10.1111/jan.16762)
Supplement: Supplementary file 3 — File S3. [file JAN-81-6169-s001.xlsx]

## Sheet: Sheet1
Supplementary file 3. Quality appraisal
Quality appraisal of selected articles using Joanna Briggs Institute Critical Appraisal Tools (Finnish version).
Checklist for qualitative research
Author and year	1	2	3	4	5	6	7	8	9	10	Total
Ahmad et al. 2022	Y	Y	Y	Y	Y	N	N	?	Y	Y	7/9
Kuhlmeier et al. 2022	?	Y	Y	N	Y	N	N	Y	N	Y	5/9
Lopatovska et al. 2022	?	Y	Y	Y	Y	N	N	Y	Y	Y	7/9
Mauriello et al. 2021	?	Y	Y	Y	Y	N	N	Y	?	Y	6/8
Maenhout et al. 2021	Y	Y	Y	Y	Y	N	N	Y	Y	Y	8/10
Ruy et al. 2020	?	Y	Y	Y	Y	N	N	Y	N	Y	6/9
Han et al. 2023	?	Y	Y	Y	Y	N	N	Y	Y	Y	7/9
Haque & Rubya 2023	?	Y	Y	Y	Y	N	na	Y	Y	Y	7/8
Kang et al. 2023	?	Y	Y	Y	Y	Y	Y	Y	Y	Y	9/9
Peltola et al. 2023	?	Y	Y	Y	Y	na	na	Y	N	Y	6/7
Prakash & Das 2020	Y	Y	Y	Y	Y	na	na	Y	na	Y	7/7
Checklist for textual evidence: expert opinion
Author and year	1	2	3	4	5	6	Total
De Souza et al. 2022	Y	Y	Y	Y	Y	Y	6/6
Cameron et al. 2018	Y	Y	Y	Y	Y	Y	6/6
Potts et al. 2022	Y	Y	Y	Y	Y	Y	6/6
Checklist for quasi-experimental studies
Author and year	1	2	3	4	5	6	7	8	9	Total
Lee et al. 2019	Y	Y	na	N	Y	?	Y	Y	Y	6/7
Lee et al. 2020	Y	Y	na	Y	?	?	Y	?	Y	5/5
Mauriello et al. 2021	Y	?	na	N	Y	?	Y	Y	Y	5/6
Checklist for analytical cross sectional studies
Author and year	1	2	3	4	5	6	7	8	Total
Peltola et al. 2023	Y	Y	Y	Y	na	na	Y	Y	6/6
