# Supplementary material for: Recommendations for Mental Health Chatbot Conversations: An Integrative Review
Source: J Adv Nurs. 2025 Jan 22;81(10):6169–82. doi: 10.1111/jan.16762 (PMC12460983; doi:10.1111/jan.16762)
Supplement: Supplementary file 4 — File S4. [file JAN-81-6169-s005.xlsx]

## Sheet: Sheet1
Supplementary file 4. Included articles
After systematic search and quality appraisal, 16 articles were included to this review.
Author, year, country	Aims/objectives	Methods	Target group of chatbot	Participants of the original study	Domain area/content	Main results/output	Publication type
Ahmad et al. 2022, Germany	To formulate design principles for PACAs for the mental health care.	Design Science Research. Open questionnaire for users (user stories), interviews for professionals (evaluation of principles)	na	Users: 23-71 years, n=60, MH professionals: 2-9 years of work experience, n=6	Mental health	Descriptive design knowledge: design principles for personality-adaptive conversational agents.	Research article
Cameron et al. 2018, UK	To outline best practices and experiences extrapolated from developing mental health chatbot.	Chatbot development process, reviewing literature	Employees	na	Mental health	Descriptive design knowledge: a list of usability best practices for chatbots in mental health care.	Conference paper
De Souza et al. 2022, Brazil	Benchmark chatbots for depression, formalize design recommendations, and chakc them with MH and HCI professionals.	Benchmarking and discussions with professionals	na	na	Mental health, depression	A set of 24 recommendations for the chatbot aiming to support people with depression.	Conference paper
Han et al. 2023, US	To design and evaluate CA to support self-management of people with PTSD.	Qualitative, semi-structured interviews and "think aloud" interaction with CA	Individuals with PTSD	Clinical experts with experience in PTSD care (n=10)	Mental health, posttraumatic stress disorder	Descriptive design knowledge: Design recommendations for CAs aiming to support self-management of vulnerable populations.	Research article
Haque & Rubya 2023, US	To give an overview of commercial popular mental health apps with chatbot feature.	Exploratory observation of existing mental health apps	na	na	Mental health	Benefits and drawbacks of mental health apps. They can offer social and psychological support but boundaries of chatbot capabilities need to be set and clearly stated by designers to avoid unrealistic expectations. Design recommendations were presented.	Research article
Kang et al. 2023, New Zealand	To evaluate Aroha chatbot and identify areas of improvement.	Qualitative, semi-structured interviews and "think aloud" interaction with the chatbot	Adolescents	Young adults n=15 aged 17-30	Mental health, to cope with stress and isolation due COVID-19 restrictions	The chatbot was accepted by the adolescents, but technical issues and lack of possibility to "vent" in free text were disliked. Recommendations were presented.	Research article
Kuhlmeier et al. 2022, Germany	To gain knowledge how to design a personalized CA to treat depression in youth and young adults.	Design science research with three design cycles.	Youth and young adults	Initial interviews: youth diagnosed with depression n=15, prototype evaluation interviews: professionals n=5 and potential users n=5	Mental health, depression	Personalization of the agent (e.g. age, gender) as well as therapeutic content was considered important. Design principles were presented.	Conference paper
Lee et al. 2019, Netherlands	To investigate if there is self-reported changes in self-compassion after interacting with care giving and care receiving chatbot.	Mixed methods: self-compassion scores and qualitative analysis of open-ended responses to chatbot	na	A non-clinical sample of 19-48 year old adults, n=67	Mental health, self-compassion	Interaction with care-receiving chatbot increased self-compassion in non-clinical sample. Design implications were presented.	Conference paper
Lee et al. 2020, USA & Japan	To find out whether users self-disclose more deeply with a self-disclosing chatbot over time.	Mixed methods. Conversation logs: number of words was analysed by using quantitative methods. Interview to collect participants' experiences. Survey to measure trust, intimacy, and enjoyment.	na	University students n=47 without urgent mental health issue	Mental health	Chatbot's self-disclosure promoted user's disclosing. Chatbot’s self-disclosure had a positive impact on participants’ perceived intimacy and enjoyment with the chatbot. Design implications presented.	Conference paper
Lopatovska et al. 2022, USA	To explore the elements that adolescents would value in a dialogue with a conversational agent. To produce a set of recommendations for the content of a CA.	Participatory design study	Adolescents	12-18 year old adolescents, n=20	Mental health	Stress and boredom were the most common conversation starters. Adolescents prefer cognitive support (knowledge sharing) and emotional support (acceptance and understanding). Design recommendations were presented.	Conference paper
Maenhout et al. 2021, Belgium	To describe the development of a health promotion chatbot, gain knowledge in adolescents' preferences and expectations.	Focus-group study, log data analysis, mixed method pilot testing	Adolescents	Adolescents 12-15 years Study 1: n=36, Study 2: n=17, Study 3: N=81	Health promotion, mental well-being	Study 1: guiding principles for development, Study 2: refining chatbot content, Study 3: Users liked humour in chatbot's answers and its design. Chatbot didn't understand all of the small talk which in some cases led stopping to use the chatbot. Immediate answers were appreciated as well as signposting to an additional information.	Research article
Mauriello et al. 2021, USA	To investigate how to design multiple shallow chatbots for proactive and reactive stress management. To find out how users react to these systems and what kind of challenges and benefits they perceive.	Mixed method study	General public (healthy people dealing with daily stressors)	University staff and students n=47	Mental health, stress management	Conversations with shallow chatbots were perceived helpful or neutral, and in pre-post study comparison there was reduction in PHQ-4 score (significant in high use group). Daily stress experience remained similar. After study 65% of participants reported more positive attitudes towards chatbots in mental health. Design recommendations.	Research article
Peltola ym. 2023, Finland	To investigate how adolescents evaluate conversational style features of a conversational interface designed to promote engagement with an intervention.	Mixed-method questionnaire study	Adolescents	The ninth grade students (age approx. 15 years), n=216	Mental health, psychological flexibility and well-being	Friendliness, empathy, and encouraging character were desired features. E.g. formal language and faultless grammar created the feeling of artificiality. Viewpoints to consider during development were presented.	Conference paper
Potts et al. 2022, UK	To provide guidelines for designing and developing a healthcare chatbot	Chatbot development process	General public	na	Health and mental health	Descriptive design knowledge: Recommendations for chatbot development process.	Project report/book
Prakash & Das 2020, India	To examine the factors influncing the adoption and use of mental health chatbots	Thematic analysis of app reviews	na	na	Mental health	The main themes were perceived risk, perceived benefits, trust, and perceived anthropomorphism. Based on those, implications to practice were presented.	Research article
Ryu et al. 2020, South Korea	To examine whether short-term but repeated conversations with chatbot could help in reducing anxiety and depression among older adults.	Exploratory user research	Older adults	Requirement gathering older adults 67-78 years n=12, elderly care professionals n=14, two user testings with older adults n=24 and n=25	Mental health, anxiety and depression	Anxiety and depression decreased and both results achieved statistical significance (depression had marginal statistical significance compared to anxiety). Design requirements were reported.	Research article
